# Supplementary material for: Fabrication of Mechanically Enhanced, Suturable, Fibrous Hydrogel Membranes
Source: Membranes (Basel). 2023 Jan 16;13(1):116. doi: 10.3390/membranes13010116 (PMC9867240; doi:10.3390/membranes13010116)
Supplement: Supplementary file 1 [file membranes-13-00116-s001.zip]

Archive with 1 entries (1 files):
- membranes-2103037-supplementary.pdf
